# Supplementary material for: Root-Associated Microbiomes of Panax notoginseng under the Combined Effect of Plant Development and Alpinia officinarum Hance Essential Oil
Source: Molecules. 2022 Sep 15;27(18):6014. doi: 10.3390/molecules27186014 (PMC9501277; doi:10.3390/molecules27186014)
Supplement: Supplementary file 1 [file molecules-27-06014-s001.zip]

Archive with 1 entries (1 files):
- molecules-1901135-supplementary.pdf
